# Supplementary material for: The Tissue-Associated Microbiota in Colorectal Cancer: A Systematic Review
Source: Cancers (Basel). 2022 Jul 12;14(14):3385. doi: 10.3390/cancers14143385 (PMC9317273; doi:10.3390/cancers14143385)
Supplement: Supplementary file 1 [file cancers-14-03385-s001.zip]

Archive with 1 entries (1 files):
- cancers-1719014-supplementary.pdf
